# Supplementary material for: Prognostic Implications of Guideline-Directed Medical Therapy for Heart Failure in Functional Mitral Regurgitation: A Systematic Review and Meta-Analysis
Source: Diagnostics (Basel). 2025 Mar 1;15(5):598. doi: 10.3390/diagnostics15050598 (PMC11898837; doi:10.3390/diagnostics15050598)
Supplement: Supplementary file 1 [file diagnostics-15-00598-s001.zip]

Archive with 1 entries (1 files):
- diagnostics-3469043-supplementary.pdf
